# Supplementary material for: Structural Conservation and Functional Diversity of the Poxvirus Immune Evasion (PIE) Domain Superfamily
Source: Viruses. 2015 Aug 28;7(9):4873–93. doi: 10.3390/v7092848 (PMC4584292; doi:10.3390/v7092848)
Supplement: Supplementary File 1 [file viruses-07-02848-s001.zip]

Archive with 26 entries (23 files):
- Nelson_Supplements/
- Nelson_Supplements/.DS_Store
- __MACOSX/
- __MACOSX/Nelson_Supplements/
- __MACOSX/Nelson_Supplements/._.DS_Store
- Nelson_Supplements/Figure_S10_M2-like.pdf
- Nelson_Supplements/Figure_S11_C8.pdf
- __MACOSX/Nelson_Supplements/._Figure_S11_C8.pdf
- Nelson_Supplements/Figure_S12_ORF-CBP.pdf
- __MACOSX/Nelson_Supplements/._Figure_S12_ORF-CBP.pdf
- Nelson_Supplements/Figure_S13+S14_ORF-GIF&Orphans.pdf
- __MACOSX/Nelson_Supplements/._Figure_S13+S14_ORF-GIF&Orphans.pdf
- Nelson_Supplements/Figure_S15_phylogram.pdf
- Nelson_Supplements/Figure_S16_mrbayes.pdf
- Nelson_Supplements/Figure_S1_vCCI.pdf
- __MACOSX/Nelson_Supplements/._Figure_S1_vCCI.pdf
- Nelson_Supplements/Figure_S2_A41.pdf
- __MACOSX/Nelson_Supplements/._Figure_S2_A41.pdf
- Nelson_Supplements/Figure_S3_CrmB.pdf
- __MACOSX/Nelson_Supplements/._Figure_S3_CrmB.pdf
- Nelson_Supplements/Figure_S4+S5_CrmD&SCP-1.pdf
- __MACOSX/Nelson_Supplements/._Figure_S4+S5_CrmD&SCP-1.pdf
- Nelson_Supplements/Figure_S6+S7_SCP-2&-3.pdf
- __MACOSX/Nelson_Supplements/._Figure_S6+S7_SCP-2&-3.pdf
- Nelson_Supplements/Figure_S8_T4.pdf
- Nelson_Supplements/Figure_S9_M2.pdf
